# Supplementary material for: Epigenetic and evolutionary features of ape subterminal heterochromatin
Source: Genome Res. 2026 Jan;36(1):38–49. doi: 10.1101/gr.280987.125 (PMC12758386; doi:10.1101/gr.280987.125)
Supplement: Supplement 3 [file Supplemental_Data.zip]

Archive with 7 entries (4 files):
- Supplemental_Data/
- Supplemental_Data/README.rtf
- Supplemental_Data/Supplemental_Data.pdf
- __MACOSX/
- __MACOSX/Supplemental_Data/
- __MACOSX/Supplemental_Data/._README.rtf
- __MACOSX/Supplemental_Data/._Supplemental_Data.pdf
